# Supplementary material for: Defining the Relative Role of Insulin Clearance in Early Dysglycemia in Relation to Insulin Sensitivity and Insulin Secretion: The Microbiome and Insulin Longitudinal Evaluation Study (MILES)
Source: Metabolites. 2021 Jun 26;11(7):420. doi: 10.3390/metabo11070420 (PMC8304591; doi:10.3390/metabo11070420)
Supplement: Supplementary file 1 [file metabolites-11-00420-s001.zip]

Archive with 1 entries (1 files):
- metabolites-1154026-SI.pdf
